# Supplementary material for: From an indirect response pharmacodynamic model towards a secondary signal model of dose-response relationship between exercise training and physical performance
Source: Sci Rep. 2017 Jan 11;7:40422. doi: 10.1038/srep40422 (PMC5225461; doi:10.1038/srep40422)
Supplement: Supplementary Spreadsheet [file srep40422-s2.xls]

## Sheet: Intro.
Supplementary Information										ive
From an indirect response pharmacodynamic model towards a secondary signal model of dose-response relationship between exercise training and physical performance Thierry Busso, Univ Lyon, UJM-Saint-Etienne, Laboratoire Interuniversitaire de Biologie de la Motricité, EA 7424, F-42023, Saint-Etienne, France
Sheets
Data	Training and performance data
Fit_T	Computation for Model T with parameters in red area and statistics in yellow area.
Fit_TI	Computation for Model TI with parameters in red area and statistics in yellow area.

## Sheet: Data
Day Number	Training dose	Performance
1	0
2	100	253
3	100	252
4	0
5	100	245
6	0
7	0
8	427.559	254
9	0
10	431.783	258
11	0
12	422.388	268
13	0
14	0
15	440.909	264
16	0
17	329.67
18	0
19	424.823	282
20	0
21	0
22	428.671	286
23	0
24	420.539	297
25	0
26	422.148	298
27	0
28	0
29	426.174	298
30	0
31	435.57	298
32	425.402	311
33	0
34	0
35	0
36	429.114	316
37	0
38	427.044	318
39	0
40	429.63	324
41	0
42	0
43	418.788	330
44	0
45	415.408	331
46	0
47	427.385	325
48	0
49	0
50	0
51	432.099	324
52	427.052	329
53	0
54	421.662	337
55	0
56	0
57	0
58	427.164	335
59	421.637	342
60	0
61	423.032	343
62	0
63	0
64	100	337
65	0
66	100	347
67	0
68	100
69	0
70	0
71	420.973	329
72	410.256
73	429.341	334
74	417.169
75	427.273	330
76	0
77	0
78	414.458	332
79	411.061
80	429.97	337
81	415.68
82	433.923	339
83	0
84	0
85	418.857	350
86	393.539
87	417.825	331
88	408.955
89	439.823	339
90	0
91	0
92	407.345	354
93	406.25
94	431.429	350
95	415.473
96	416.092	348
97	0
98	0
99	100	341
100	0
101	100	350
102	0
103	100	353
104	0
105	0
106	100	351
107	0
108	100	338
109	0
110	0
111	0
112	0
113	0
114	0
115	0
116	0
117	0
118	0
119	0
120	0
121	0
122	0
123	0
124	0
125	0
126	0
127	0
128	0
129	0
130	0
131	0
132	0
133	0
134	0
135	0
136	0
137	0
138	0
139	0
140	0
141	0
142	0
143	0
144	0
145	0
146	0
147	0
148	0
149	0
150	0
151	0
152	0
153	0
154	0
155	0
156	0
157	0
158	0
159	0
160	0
161	0
162	0
163	0
164	0
165	0
166	0
167	0
168	0
169	0
170	0
171	0
172	0
173	0
174	0
175	0
176	0
177	0
178	0
179	0
180	0
181	0
182	0
183	0
184	0
185	0
186	0
187	0
188	0
189	0
190	0
191	0
192	0
193	0
194	0
195	0
196	0
197	0
198	0
199	0
200	0
201	0
202	0
203	0
204	0
205	0
206	0
207	0
208	0
209	0
210	0
211	0
212	0
213	0
214	0
215	0
216	0
217	0
218	0
219	0
220	0
221	0
222	0
223	0
224	0
225	0
226	0
227	0
228	0
229	0
230	0
231	0
232	0
233	0
234	0
235	0
236	0
237	0
238	0
239	0
240	0
241	0
242	0
243	0
244	0
245	0
246	0
247	0
248	0
249	0
250	0
251	0
252	0
253	0
254	0
255	0
256	0
257	0
258	0
259	0
260	0
261	0
262	0
263	0
264	0
265	0
266	0
267	0
268	0
269	0
270	0
271	0
272	0
273	0
274	0
275	0
276	0
277	0
278	0
279	0
280	0
281	0
282	0
283	0
284	0
285	0
286	0
287	0
288	0
289	0
290	0
291	0
292	0
293	0
294	0
295	0
296	0
297	0
298	0
299	0
300	0

## Sheet: Model_T
Day number	Training dose	Actual performance	Signal	Production of performance	Removal of performance	Performance with Model T	Residual
0				20.4962	20.4962	253			Model parameters
1	0		0	20.4962	20.4962	253			koff	0.0844829
2	100	253	100	20.7903	20.4962	253	0		kon_s	0.00294108
3	100	252	191.899	21.0606	20.4962	253.294	1.67472		kout_s	0.0815401
4	0		176.353	21.0149	20.52	253.835
5	100	245	262.066	21.267	20.5638	254.286	86.2246		Statistics
6	0		240.836	21.2045	20.6004	254.952			Negative ln(L)	160.728
7	0		221.326	21.1471	20.6544	255.502			TSS	45283.9
8	427.559	254	630.955	22.3519	20.6989	255.951	3.80516		RSS	3335.02
9	0		579.841	22.2016	20.7352	257.567			n	45
10	431.783	258	964.65	23.3333	20.8662	258.903	0.81483		p	3
11	0		886.503	23.1035	20.9744	261.262
12	422.388	268	1237.07	24.1345	21.1655	263.2	23.044		F ratio	176.096
13	0		1136.86	23.8398	21.3225	266.012			P value	8.23396e-24
14	0		1044.76	23.5689	21.5503	268.301
15	440.909	264	1401.03	24.6167	21.7358	270.134	37.6291
16	0		1287.53	24.2829	21.8843	272.867			r2	0.926353
17	329.67		1512.9	24.9458	22.1057	275.044			adj.r2	0.922846
18	0		1390.34	24.5853	22.282	277.708			SE	8.91096
19	424.823	282	1702.53	25.5035	22.4978	279.795	4.86123		AICc	328.041
20	0		1564.6	25.0978	22.6669	282.632
21	0		1437.85	24.725	22.8967	284.833
22	428.671	286	1750.04	25.6432	23.0751	286.483	0.233077
23	0		1608.27	25.2263	23.2087	288.917
24	420.539	297	1898.52	26.0799	23.406	290.738	39.218
25	0		1744.72	25.6276	23.5534	293.264
26	422.148	298	2025.53	26.4534	23.7581	295.134	8.21664
27	0		1861.44	25.9708	23.9095	297.677
28	0		1710.64	25.5273	24.1156	299.533
29	426.174	298	1998.23	26.3732	24.2659	300.794	7.80659
30	0		1836.35	25.8971	24.3681	302.799
31	435.57	298	2123.16	26.7406	24.5306	304.166	38.0145
32	425.402	311	2376.56	27.4859	24.6413	306.265	22.421
33	0		2184.03	26.9196	24.8113	308.939
34	0		2007.1	26.3993	25.028	310.831
35	0		1844.51	25.921	25.1812	312.049
36	429.114	316	2124.19	26.7436	25.2799	312.69	10.9547
37	0		1952.11	26.2375	25.3319	314.102
38	427.044	318	2221.01	27.0284	25.4462	314.893	9.65174
39	0		2041.09	26.4992	25.5103	316.411
40	429.63	324	2305.37	27.2765	25.6333	317.277	45.196
41	0		2118.61	26.7272	25.7035	318.85
42	0		1946.98	26.2224	25.8309	319.747
43	418.788	330	2208.04	26.9902	25.9035	320.065	98.696
44	0		2029.16	26.4641	25.9293	321.126
45	415.408	331	2280.18	27.2024	26.0153	321.575	88.8282
46	0		2095.46	26.6591	26.0516	322.726
47	427.385	325	2353.09	27.4168	26.1449	323.24	3.0971
48	0		2162.47	26.8562	26.1865	324.47
49	0		1987.28	26.341	26.2862	325.04
50	0		1826.29	25.8675	26.3324	325.049
51	432.099	324	2110.44	26.7032	26.3331	324.583	0.340362
52	427.052	329	2366.52	27.4563	26.2954	324.991	16.0703
53	0		2174.81	26.8925	26.3284	326.119
54	421.662	337	2420.29	27.6145	26.4198	326.592	108.329
55	0		2224.22	27.0378	26.4581	327.748
56	0		2044.03	26.5079	26.5518	328.234
57	0		1878.44	26.0209	26.5911	328.151
58	427.164	335	2153.43	26.8296	26.5844	327.588	54.9448
59	421.637	342	2400.62	27.5566	26.5387	327.878	199.419
60	0		2206.14	26.9846	26.5623	328.873
61	423.032	343	2450.45	27.7032	26.6428	329.215	190.039
62	0		2251.94	27.1193	26.6705	330.247
63	0		2069.51	26.5828	26.7542	330.612
64	100	337	2001.85	26.3838	26.7838	330.411	43.4108
65	0		1839.68	25.9069	26.7675	330.028
66	100	347	1790.65	25.7626	26.7364	329.198	316.908
67	0		1645.58	25.336	26.6692	328.292
68	100		1612.27	25.238	26.5958	327.032
69	0		1481.66	24.8539	26.4937	325.776
70	0		1361.63	24.5009	26.392	324.238
71	420.973	329	1672.3	25.4146	26.2674	322.471	42.6217
72	410.256		1947.08	26.2227	26.1243	321.762
73	429.341	334	2218.68	27.0215	26.0668	321.918	145.982
74	417.169		2456.12	27.7198	26.0794	322.86
75	427.273	330	2684.42	28.3913	26.1557	324.424	31.0923
76	0		2466.95	27.7517	26.2824	326.533
77	0		2267.1	27.1639	26.4533	327.831
78	414.458	332	2497.9	27.8427	26.5585	328.437	12.6974
79	411.061		2706.6	28.4565	26.6075	329.672
80	429.97	337	2917.31	29.0762	26.7076	331.421	31.1274
81	415.68		3096.65	29.6037	26.8493	333.648
82	433.923	339	3279.71	30.1421	27.0297	336.222	7.71842
83	0		3014.02	29.3607	27.2382	339.126
84	0		2769.85	28.6426	27.4735	341.013
85	418.857	350	2964.32	29.2145	27.6264	342.029	63.5351
86	393.539		3117.72	29.6657	27.7087	343.535
87	417.825	331	3282.97	30.1517	27.8307	345.37	206.495
88	408.955		3425.97	30.5723	27.9793	347.542
89	439.823	339	3588.25	31.0495	28.1553	349.959	120.105
90	0		3297.56	30.1946	28.3511	352.658
91	0		3030.42	29.4089	28.5697	354.283
92	407.345	354	3192.27	29.8849	28.7014	354.99	0.980283
93	406.25		3339.91	30.3192	28.7587	356.116
94	431.429	350	3500.77	30.7923	28.8499	357.586	57.5409
95	415.473		3632.64	31.1801	28.969	359.409
96	416.092	348	3754.45	31.5383	29.1167	361.472	181.503
97	0		3450.3	30.6438	29.2838	363.727
98	0		3170.79	29.8217	29.4665	364.904
99	100	341	3013.92	29.3604	29.5619	365.164	583.902
100	0		2769.76	28.6423	29.5829	364.942
101	100	350	2645.38	28.2765	29.5649	364.019	196.531
102	0		2431.07	27.6462	29.4901	362.805
103	100	353	2334.13	27.3611	29.3918	361.06	64.958
104	0		2145.04	26.8049	29.2504	359.17
105	0		1971.27	26.2939	29.0973	356.878
106	100	351	1911.57	26.1183	28.9116	354.26	10.6286
107	0		1756.71	25.6628	28.6995	351.679
108	100	338	1714.4	25.5384	28.4904	348.851	117.751
109	0		1575.52	25.1299	28.2614	346.128
110	0		1447.88	24.7545	28.0408	343.217
111	0		1330.59	24.4096	27.805	340.167
112	0		1222.79	24.0925	27.5578	337.019
113	0		1123.73	23.8012	27.3028	333.809
114	0		1032.7	23.5335	27.0427	330.567
115	0		949.04	23.2874	26.7801	327.32
116	0		872.157	23.0613	26.5171	324.091
117	0		801.503	22.8535	26.2554	320.897
118	0		736.572	22.6625	25.9967	317.753
119	0		676.902	22.487	25.742	314.674
120	0		622.065	22.3257	25.4926	311.668
121	0		571.671	22.1775	25.2491	308.745
122	0		525.359	22.0413	25.0122	305.91
123	0		482.799	21.9162	24.7826	303.169
124	0		443.687	21.8011	24.5605	300.525
125	0		407.744	21.6954	24.3463	297.979
126	0		374.712	21.5983	24.1401	295.535
127	0		344.356	21.509	23.942	293.191
128	0		316.46	21.4269	23.7522	290.948
129	0		290.823	21.3515	23.5704	288.804
130	0		267.263	21.2822	23.3968	286.759
131	0		245.612	21.2186	23.2311	284.81
132	0		225.715	21.16	23.0732	282.955
133	0		207.429	21.1063	22.923	281.193
134	0		190.625	21.0568	22.7801	279.519
135	0		175.182	21.0114	22.6445	277.931
136	0		160.991	20.9697	22.5159	276.426
137	0		147.949	20.9313	22.394	275.002
138	0		135.963	20.8961	22.2786	273.655
139	0		124.949	20.8637	22.1695	272.381
140	0		114.826	20.8339	22.0663	271.179
141	0		105.524	20.8066	21.9689	270.044
142	0		96.9756	20.7814	21.877	268.973
143	0		89.1195	20.7583	21.7902	267.964
144	0		81.8999	20.7371	21.7085	267.014
145	0		75.2651	20.7176	21.6315	266.12
146	0		69.1678	20.6996	21.5591	265.278
147	0		63.5644	20.6831	21.4909	264.487
148	0		58.415	20.668	21.4268	263.743
149	0		53.6827	20.6541	21.3665	263.045
150	0		49.3338	20.6413	21.31	262.389
151	0		45.3373	20.6295	21.2568	261.773
152	0		41.6644	20.6187	21.207	261.196
153	0		38.2892	20.6088	21.1602	260.655
154	0		35.1873	20.5997	21.1163	260.147
155	0		32.3368	20.5913	21.0752	259.672
156	0		29.7171	20.5836	21.0367	259.226
157	0		27.3097	20.5765	21.0006	258.809
158	0		25.0973	20.57	20.9668	258.419
159	0		23.0642	20.564	20.9352	258.054
160	0		21.1957	20.5585	20.9056	257.712
161	0		19.4786	20.5535	20.8779	257.393
162	0		17.9006	20.5488	20.8521	257.094
163	0		16.4505	20.5446	20.8279	256.815
164	0		15.1178	20.5407	20.8053	256.554
165	0		13.8931	20.5371	20.7842	256.311
166	0		12.7676	20.5337	20.7644	256.084
167	0		11.7333	20.5307	20.746	255.871
168	0		10.7828	20.5279	20.7288	255.673
169	0		9.90925	20.5253	20.7128	255.488
170	0		9.10649	20.523	20.6978	255.316
171	0		8.36876	20.5208	20.6838	255.155
172	0		7.6908	20.5188	20.6708	255.005
173	0		7.06776	20.517	20.6586	254.865
174	0		6.49519	20.5153	20.6473	254.735
175	0		5.96901	20.5138	20.6368	254.614
176	0		5.48546	20.5123	20.6269	254.5
177	0		5.04107	20.511	20.6177	254.395
178	0		4.63269	20.5098	20.6092	254.297
179	0		4.25739	20.5087	20.6013	254.205
180	0		3.9125	20.5077	20.5938	254.12
181	0		3.59554	20.5068	20.5869	254.041
182	0		3.30426	20.5059	20.5805	253.967
183	0		3.03658	20.5051	20.5746	253.899
184	0		2.79058	20.5044	20.569	253.835
185	0		2.56452	20.5037	20.5638	253.775
186	0		2.35676	20.5031	20.559	253.72
187	0		2.16584	20.5026	20.5545	253.669
188	0		1.99038	20.5021	20.5504	253.621
189	0		1.82914	20.5016	20.5465	253.576
190	0		1.68096	20.5011	20.5429	253.535
191	0		1.54478	20.5007	20.5395	253.497
192	0		1.41964	20.5004	20.5364	253.461
193	0		1.30463	20.5	20.5335	253.428
194	0		1.19894	20.4997	20.5309	253.397
195	0		1.10181	20.4994	20.5284	253.368
196	0		1.01256	20.4992	20.526	253.342
197	0		0.930527	20.4989	20.5239	253.317
198	0		0.855144	20.4987	20.5219	253.294
199	0		0.785868	20.4985	20.52	253.273
200	0		0.722204	20.4983	20.5183	253.253
201	0		0.663698	20.4981	20.5167	253.235
202	0		0.609931	20.498	20.5152	253.218
203	0		0.56052	20.4978	20.5138	253.202
204	0		0.515111	20.4977	20.5125	253.187
205	0		0.473382	20.4976	20.5114	253.173
206	0		0.435033	20.4975	20.5102	253.161
207	0		0.39979	20.4974	20.5092	253.149
208	0		0.367403	20.4973	20.5083	253.138
209	0		0.337639	20.4972	20.5074	253.128
210	0		0.310287	20.4971	20.5066	253.119
211	0		0.28515	20.497	20.5058	253.11
212	0		0.26205	20.497	20.5051	253.102
213	0		0.240821	20.4969	20.5044	253.094
214	0		0.221312	20.4968	20.5038	253.087
215	0		0.203383	20.4968	20.5033	253.081
216	0		0.186907	20.4967	20.5028	253.075
217	0		0.171765	20.4967	20.5023	253.07
218	0		0.15785	20.4967	20.5018	253.064
219	0		0.145063	20.4966	20.5014	253.06
220	0		0.133311	20.4966	20.501	253.055
221	0		0.122511	20.4966	20.5007	253.051
222	0		0.112587	20.4965	20.5003	253.047
223	0		0.103466	20.4965	20.5	253.044
224	0		0.095084	20.4965	20.4998	253.041
225	0		0.0873811	20.4965	20.4995	253.038
226	0		0.0803023	20.4964	20.4992	253.035
227	0		0.0737969	20.4964	20.499	253.032
228	0		0.0678185	20.4964	20.4988	253.03
229	0		0.0623245	20.4964	20.4986	253.028
230	0		0.0572755	20.4964	20.4984	253.026
231	0		0.0526356	20.4964	20.4983	253.024
232	0		0.0483715	20.4963	20.4981	253.022
233	0		0.0444529	20.4963	20.498	253.02
234	0		0.0408517	20.4963	20.4978	253.019
235	0		0.0375423	20.4963	20.4977	253.017
236	0		0.0345009	20.4963	20.4976	253.016
237	0		0.031706	20.4963	20.4975	253.015
238	0		0.0291374	20.4963	20.4974	253.014
239	0		0.026777	20.4963	20.4973	253.013
240	0		0.0246078	20.4963	20.4972	253.012
241	0		0.0226143	20.4963	20.4972	253.011
242	0		0.0207823	20.4963	20.4971	253.01
243	0		0.0190987	20.4963	20.497	253.009
244	0		0.0175515	20.4962	20.497	253.009
245	0		0.0161296	20.4962	20.4969	253.008
246	0		0.0148229	20.4962	20.4968	253.007
247	0		0.0136221	20.4962	20.4968	253.007
248	0		0.0125186	20.4962	20.4967	253.006
249	0		0.0115044	20.4962	20.4967	253.006
250	0		0.0105724	20.4962	20.4967	253.005
251	0		0.00971595	20.4962	20.4966	253.005
252	0		0.00892885	20.4962	20.4966	253.005
253	0		0.00820552	20.4962	20.4966	253.004
254	0		0.00754078	20.4962	20.4965	253.004
255	0		0.00692989	20.4962	20.4965	253.004
256	0		0.0063685	20.4962	20.4965	253.003
257	0		0.00585258	20.4962	20.4965	253.003
258	0		0.00537845	20.4962	20.4964	253.003
259	0		0.00494274	20.4962	20.4964	253.003
260	0		0.00454232	20.4962	20.4964	253.002
261	0		0.00417435	20.4962	20.4964	253.002
262	0		0.00383618	20.4962	20.4964	253.002
263	0		0.0035254	20.4962	20.4964	253.002
264	0		0.00323981	20.4962	20.4964	253.002
265	0		0.00297735	20.4962	20.4963	253.002
266	0		0.00273615	20.4962	20.4963	253.002
267	0		0.00251449	20.4962	20.4963	253.001
268	0		0.00231079	20.4962	20.4963	253.001
269	0		0.00212359	20.4962	20.4963	253.001
270	0		0.00195156	20.4962	20.4963	253.001
271	0		0.00179346	20.4962	20.4963	253.001
272	0		0.00164817	20.4962	20.4963	253.001
273	0		0.00151465	20.4962	20.4963	253.001
274	0		0.00139195	20.4962	20.4963	253.001
275	0		0.00127918	20.4962	20.4963	253.001
276	0		0.00117555	20.4962	20.4963	253.001
277	0		0.00108032	20.4962	20.4963	253.001
278	0		0.000992804	20.4962	20.4962	253.001
279	0		0.000912376	20.4962	20.4962	253.001
280	0		0.000838463	20.4962	20.4962	253.001
281	0		0.000770539	20.4962	20.4962	253
282	0		0.000708116	20.4962	20.4962	253
283	0		0.000650751	20.4962	20.4962	253
284	0		0.000598033	20.4962	20.4962	253
285	0		0.000549586	20.4962	20.4962	253
286	0		0.000505063	20.4962	20.4962	253
287	0		0.000464148	20.4962	20.4962	253
288	0		0.000426547	20.4962	20.4962	253
289	0		0.000391992	20.4962	20.4962	253
290	0		0.000360236	20.4962	20.4962	253
291	0		0.000331053	20.4962	20.4962	253
292	0		0.000304234	20.4962	20.4962	253
293	0		0.000279588	20.4962	20.4962	253
294	0		0.000256938	20.4962	20.4962	253
295	0		0.000236123	20.4962	20.4962	253
296	0		0.000216995	20.4962	20.4962	253
297	0		0.000199416	20.4962	20.4962	253
298	0		0.000183261	20.4962	20.4962	253
299	0		0.000168415	20.4962	20.4962	253
300	0		0.000154771	20.4962	20.4962	253

## Sheet: Model_TI
Day number	Training dose	Actual performance	Inhib	Signal	Production of performance	Removal of performance	Performance with Model TI	Residual
0					8.15629	8.15629	253			Model parameters
1	0		0	0	8.15629	8.15629	253			koff	0.0327694
2	100	253	0.198881	100	8.83328	8.15629	253	0		kon_s	0.00845054
3	100	252	0.198881	173.767	9.33267	8.15629	253.677	2.81229		kout_s	0.297484
4	0		0	128.184	9.23951	8.17811	254.832			kin_i	0.00198881
5	100	245	0.198881	194.399	9.47235	8.21533	255.856	117.847
6	0		0	143.403	9.36812	8.24835	257.08
7	0		0	105.607	9.04872	8.28781	258.16			Statistics
8	427.559	254	0.850334	505.332	8.79541	8.32264	258.886	23.8741		Negative ln(L)	141.085
9	0		0	374.828	11.3238	8.34605	259.335			TSS	45283.9
10	431.783	258	0.858735	707.819	9.00126	8.36053	262.299	18.4791		RSS	1393.03
11	0		0	525.059	12.5933	8.45606	262.844			n	45
12	422.388	268	0.84005	809.06	9.24987	8.47364	266.964	1.07409		p	4
13	0		0	600.065	13.2272	8.60645	267.607
14	0		0	441.909	11.8907	8.62719	272.207			F ratio	322.952
15	440.909	264	0.876885	766.346	8.95359	8.77549	275.322	128.191		P value	2.10785e-30
16	0		0	568.562	12.9609	8.87592	275.4
17	329.67		0.655652	748.379	10.334	8.87842	279.482
18	0		0	554.194	12.8395	9.01003	280.806			r2	0.969238
19	424.823	282	0.844892	832.951	9.24808	9.05272	284.593	6.72446		adj.r2	0.966987
20	0		0	617.809	13.3771	9.1748	284.666			SE	5.82892
21	0		0	454.976	12.0011	9.17716	288.866			AICc	291.17
22	428.671	286	0.852546	763.732	9.10795	9.31256	291.555	30.8571
23	0		0	566.506	12.9436	9.39923	291.264
24	420.539	297	0.836372	837.733	9.31466	9.38984	294.817	4.76394
25	0		0	621.312	13.4067	9.50441	294.628
26	422.148	298	0.839572	879.703	9.34891	9.49829	298.536	0.287325
27	0		0	652.457	13.6699	9.62429	298.261
28	0		0	480.492	12.2167	9.61541	302.315
29	426.174	298	0.847581	780.026	9.16098	9.74612	304.786	46.0459
30	0		0	578.567	13.0455	9.82577	304.121
31	435.57	298	0.866267	861.648	9.13005	9.80434	307.362	87.6486
32	425.402	311	0.846044	1064.61	9.54136	9.90883	306.583	19.5072
33	0		0	789.643	14.8292	9.88372	306.241
34	0		0	581.52	13.0705	9.87268	311.197
35	0		0	428.252	11.7752	10.0325	314.235
36	429.114	316	0.853426	744.494	9.07844	10.1304	315.88	0.0143359
37	0		0	552.239	12.823	10.1834	314.775
38	427.044	318	0.84931	833.732	9.21797	10.1478	317.45	0.301995
39	0		0	618.412	13.3822	10.2341	316.434
40	429.63	324	0.854452	885.05	9.24486	10.2013	319.615	19.2258
41	0		0	656.505	13.7041	10.3039	318.556
42	0		0	483.473	12.2419	10.2697	321.991
43	418.788	330	0.83289	774.834	9.25049	10.3804	323.852	37.7959
44	0		0	574.645	13.0124	10.4404	322.662
45	415.408	331	0.826168	838.597	9.38817	10.4021	325.272	32.8044
46	0		0	621.899	13.4117	10.4862	324.174
47	427.385	325	0.849987	885.373	9.27867	10.4508	327.135	4.55935
48	0		0	656.719	13.7059	10.5463	325.868
49	0		0	483.631	12.2432	10.5054	329.068
50	0		0	356.163	11.1661	10.6086	330.703
51	432.099	324	0.859363	694.39	8.98154	10.6613	331.208	51.9489
52	427.052	329	0.849325	942.152	9.35592	10.6776	329.512	0.261668
53	0		0	698.831	14.0618	10.6229	328.245
54	421.662	337	0.838605	936.305	9.43329	10.582	331.724	27.8329
55	0		0	694.432	14.0246	10.6942	330.463
56	0		0	511.404	12.4779	10.6536	333.834
57	0		0	376.616	11.3389	10.7623	335.55
58	427.164	335	0.849549	704.517	9.05201	10.8176	336.071	1.14794
59	421.637	342	0.838557	944.207	9.44445	10.8344	334.289	59.4586
60	0		0	700.292	14.0741	10.7769	332.957
61	423.032	343	0.841331	938.751	9.415	10.734	336.297	44.9331
62	0		0	696.262	14.0401	10.8416	334.87
63	0		0	512.752	12.4893	10.7956	338.115
64	100	337	0.198881	477.608	11.3896	10.9002	339.704	7.30983
65	0		0	352.319	11.1336	10.9515	340.142
66	100	347	0.198881	359.46	10.5898	10.9656	340.31	44.7584
67	0		0	265.164	10.3971	10.971	339.929
68	100		0.198881	295.276	10.1553	10.9587	339.367
69	0		0	217.817	9.99696	10.9406	338.582
70	0		0	160.408	9.51183	10.9153	337.663
71	420.973	329	0.837235	539.103	8.8978	10.8857	336.289	53.1359
72	410.256		0.815922	810.09	9.41643	10.8414	334.346
73	429.341	334	0.853879	1030.05	9.42819	10.7787	332.984	1.03322
74	417.169		0.82967	1181.22	9.85652	10.7348	331.677
75	427.273	330	0.849765	1303.29	9.8109	10.6927	330.841	0.706825
76	0		0	966.704	16.3255	10.6657	329.986
77	0		0	711.915	14.1724	10.6382	335.673
78	414.458	332	0.824278	938.737	9.55026	10.8215	339.024	49.3365
79	411.061		0.817523	1107.21	9.86364	10.9296	337.645
80	429.97	337	0.85513	1251.01	9.68782	10.8851	336.623	0.141938
81	415.68		0.82671	1343.65	10.1239	10.8522	335.459
82	433.923	339	0.862991	1430.37	9.81237	10.8146	334.768	17.908
83	0		0	1061.09	17.123	10.7924	333.788
84	0		0	781.421	14.7597	10.7608	340.151
85	418.857	350	0.833028	994.323	9.55928	10.9659	343.944	36.6708
86	393.539		0.782675	1130.97	10.2333	11.0882	342.415
87	417.825	331	0.830975	1256.23	9.95064	11.0389	341.61	112.57
88	408.955		0.813335	1340.61	10.271	11.0129	340.548
89	439.823	339	0.874725	1433.9	9.67428	10.9787	339.84	0.705508
90	0		0	1063.81	17.1461	10.9559	338.558
91	0		0	783.428	14.7767	10.9145	344.79
92	407.345	354	0.810131	984.288	9.73557	11.1154	348.451	30.7899
93	406.25		0.807954	1136.09	10	11.2335	346.953
94	431.429	350	0.85803	1273.82	9.68452	11.1852	345.768	17.909
95	415.473		0.826297	1360.38	10.1532	11.147	344.306
96	416.092	348	0.827528	1424.95	10.2331	11.0998	343.359	21.5389
97	0		0	1056.74	17.0864	11.0693	342.523
98	0		0	778.224	14.7327	11.0424	348.567
99	100	341	0.198881	673.111	12.7132	11.2372	352.062	122.375
100	0		0	496.536	12.3523	11.3499	353.426
101	100	350	0.198881	465.667	11.3088	11.3938	354.384	19.22
102	0		0	343.51	11.0591	11.4247	354.268
103	100	353	0.198881	352.973	10.5459	11.421	353.906	0.821303
104	0		0	260.379	10.3566	11.4093	353.043
105	0		0	191.752	9.7767	11.3815	352.018
106	100	351	0.198881	241.213	9.78927	11.3485	350.446	0.306726
107	0		0	177.936	9.65995	11.2978	348.938
108	100	338	0.198881	231.039	9.72039	11.2492	347.348	87.3935
109	0		0	170.431	9.59652	11.1979	345.871
110	0		0	125.511	9.21693	11.1503	344.317
111	0		0	92.431	8.93738	11.1002	342.434
112	0		0	68.0694	8.73151	11.0395	340.332
113	0		0	50.1287	8.5799	10.9717	338.092
114	0		0	36.9165	8.46825	10.8995	335.772
115	0		0	27.1866	8.38603	10.8247	333.416
116	0		0	20.0212	8.32548	10.7487	331.053
117	0		0	14.7443	8.28089	10.6726	328.706
118	0		0	10.8582	8.24805	10.5969	326.39
119	0		0	7.99636	8.22386	10.5222	324.115
120	0		0	5.8888	8.20605	10.4489	321.89
121	0		0	4.33672	8.19294	10.3772	319.719
122	0		0	3.19371	8.18328	10.3072	317.605
123	0		0	2.35196	8.17616	10.239	315.549
124	0		0	1.73207	8.17092	10.1728	313.553
125	0		0	1.27555	8.16707	10.1084	311.615
126	0		0	0.939362	8.16423	10.0459	309.736
127	0		0	0.691779	8.16213	9.98537	307.915
128	0		0	0.50945	8.16059	9.92666	306.151
129	0		0	0.375177	8.15946	9.86977	304.441
130	0		0	0.276293	8.15862	9.81467	302.786
131	0		0	0.203472	8.15801	9.76131	301.184
132	0		0	0.149844	8.15755	9.70964	299.632
133	0		0	0.11035	8.15722	9.65962	298.13
134	0		0	0.0812658	8.15697	9.6112	296.676
135	0		0	0.059847	8.15679	9.56432	295.269
136	0		0	0.0440734	8.15666	9.51895	293.906
137	0		0	0.0324572	8.15656	9.47504	292.588
138	0		0	0.0239026	8.15649	9.43254	291.312
139	0		0	0.0176027	8.15644	9.3914	290.077
140	0		0	0.0129633	8.1564	9.35159	288.882
141	0		0	0.0095466	8.15637	9.31306	287.725
142	0		0	0.00703045	8.15635	9.27577	286.606
143	0		0	0.00517747	8.15633	9.23968	285.523
144	0		0	0.00381287	8.15632	9.20476	284.474
145	0		0	0.00280793	8.15631	9.17096	283.459
146	0		0	0.00206786	8.15631	9.13825	282.478
147	0		0	0.00152284	8.1563	9.10659	281.527
148	0		0	0.00112147	8.1563	9.07596	280.608
149	0		0	0.000825892	8.15629	9.04631	279.718
150	0		0	0.000608216	8.15629	9.01762	278.856
151	0		0	0.000447912	8.15629	8.98985	278.023
152	0		0	0.000329858	8.15629	8.96298	277.216
153	0		0	0.000242919	8.15629	8.93697	276.435
154	0		0	0.000178894	8.15629	8.9118	275.68
155	0		0	0.000131744	8.15629	8.88745	274.949
156	0		0	9.70206e-05	8.15629	8.86388	274.241
157	0		0	7.14494e-05	8.15629	8.84106	273.556
158	0		0	5.26178e-05	8.15629	8.81899	272.894
159	0		0	3.87496e-05	8.15629	8.79762	272.252
160	0		0	2.85366e-05	8.15629	8.77695	271.632
161	0		0	2.10153e-05	8.15629	8.75694	271.031
162	0		0	1.54764e-05	8.15629	8.73757	270.45
163	0		0	1.13974e-05	8.15629	8.71884	269.887
164	0		0	8.39342e-06	8.15629	8.7007	269.343
165	0		0	6.18121e-06	8.15629	8.68315	268.816
166	0		0	4.55206e-06	8.15629	8.66616	268.306
167	0		0	3.35229e-06	8.15629	8.64973	267.813
168	0		0	2.46875e-06	8.15629	8.63382	267.335
169	0		0	1.81807e-06	8.15629	8.61842	266.873
170	0		0	1.33889e-06	8.15629	8.60353	266.426
171	0		0	9.86006e-07	8.15629	8.58911	265.993
172	0		0	7.26129e-07	8.15629	8.57515	265.574
173	0		0	5.34747e-07	8.15629	8.56165	265.169
174	0		0	3.93806e-07	8.15629	8.54858	264.776
175	0		0	2.90013e-07	8.15629	8.53594	264.397
176	0		0	2.13576e-07	8.15629	8.5237	264.029
177	0		0	1.57284e-07	8.15629	8.51185	263.674
178	0		0	1.1583e-07	8.15629	8.50039	263.33
179	0		0	8.53011e-08	8.15629	8.4893	262.997
180	0		0	6.28187e-08	8.15629	8.47856	262.674
181	0		0	4.62619e-08	8.15629	8.46817	262.362
182	0		0	3.40689e-08	8.15629	8.45812	262.061
183	0		0	2.50895e-08	8.15629	8.44839	261.768
184	0		0	1.84768e-08	8.15629	8.43897	261.486
185	0		0	1.3607e-08	8.15629	8.42986	261.212
186	0		0	1.00206e-08	8.15629	8.42104	260.947
187	0		0	7.37955e-09	8.15629	8.4125	260.691
188	0		0	5.43455e-09	8.15629	8.40424	260.443
189	0		0	4.0022e-09	8.15629	8.39625	260.203
190	0		0	2.94736e-09	8.15629	8.38851	259.971
191	0		0	2.17054e-09	8.15629	8.38103	259.746
192	0		0	1.59846e-09	8.15629	8.37378	259.529
193	0		0	1.17716e-09	8.15629	8.36677	259.318
194	0		0	8.66902e-10	8.15629	8.35998	259.115
195	0		0	6.38417e-10	8.15629	8.35342	258.918
196	0		0	4.70153e-10	8.15629	8.34706	258.727
197	0		0	3.46237e-10	8.15629	8.34091	258.542
198	0		0	2.54981e-10	8.15629	8.33496	258.364
199	0		0	1.87777e-10	8.15629	8.3292	258.191
200	0		0	1.38285e-10	8.15629	8.32362	258.023
201	0		0	1.01838e-10	8.15629	8.31823	257.861
202	0		0	7.49972e-11	8.15629	8.31301	257.705
203	0		0	5.52306e-11	8.15629	8.30796	257.553
204	0		0	4.06737e-11	8.15629	8.30307	257.406
205	0		0	2.99535e-11	8.15629	8.29834	257.264
206	0		0	2.20588e-11	8.15629	8.29376	257.127
207	0		0	1.62449e-11	8.15629	8.28932	256.994
208	0		0	1.19633e-11	8.15629	8.28504	256.865
209	0		0	8.8102e-12	8.15629	8.28088	256.74
210	0		0	6.48814e-12	8.15629	8.27687	256.62
211	0		0	4.77809e-12	8.15629	8.27298	256.503
212	0		0	3.51875e-12	8.15629	8.26922	256.39
213	0		0	2.59133e-12	8.15629	8.26558	256.281
214	0		0	1.90835e-12	8.15629	8.26205	256.175
215	0		0	1.40537e-12	8.15629	8.25864	256.073
216	0		0	1.03497e-12	8.15629	8.25535	255.974
217	0		0	7.62186e-13	8.15629	8.25215	255.878
218	0		0	5.613e-13	8.15629	8.24906	255.785
219	0		0	4.13361e-13	8.15629	8.24607	255.695
220	0		0	3.04413e-13	8.15629	8.24318	255.608
221	0		0	2.24181e-13	8.15629	8.24037	255.524
222	0		0	1.65094e-13	8.15629	8.23766	255.443
223	0		0	1.21581e-13	8.15629	8.23504	255.364
224	0		0	8.95367e-14	8.15629	8.2325	255.288
225	0		0	6.5938e-14	8.15629	8.23004	255.214
226	0		0	4.8559e-14	8.15629	8.22767	255.143
227	0		0	3.57606e-14	8.15629	8.22537	255.074
228	0		0	2.63353e-14	8.15629	8.22314	255.007
229	0		0	1.93943e-14	8.15629	8.22098	254.942
230	0		0	1.42826e-14	8.15629	8.2189	254.879
231	0		0	1.05182e-14	8.15629	8.21688	254.819
232	0		0	7.74598e-15	8.15629	8.21493	254.76
233	0		0	5.70441e-15	8.15629	8.21304	254.704
234	0		0	4.20093e-15	8.15629	8.21121	254.649
235	0		0	3.09371e-15	8.15629	8.20944	254.595
236	0		0	2.27831e-15	8.15629	8.20772	254.544
237	0		0	1.67783e-15	8.15629	8.20606	254.494
238	0		0	1.23561e-15	8.15629	8.20446	254.446
239	0		0	9.09949e-16	8.15629	8.20291	254.399
240	0		0	6.70118e-16	8.15629	8.2014	254.354
241	0		0	4.93498e-16	8.15629	8.19995	254.311
242	0		0	3.63429e-16	8.15629	8.19854	254.268
243	0		0	2.67642e-16	8.15629	8.19718	254.228
244	0		0	1.97101e-16	8.15629	8.19586	254.188
245	0		0	1.45152e-16	8.15629	8.19459	254.15
246	0		0	1.06895e-16	8.15629	8.19335	254.113
247	0		0	7.87212e-17	8.15629	8.19216	254.077
248	0		0	5.79731e-17	8.15629	8.191	254.042
249	0		0	4.26934e-17	8.15629	8.18988	254.008
250	0		0	3.14409e-17	8.15629	8.1888	253.976
251	0		0	2.31542e-17	8.15629	8.18775	253.944
252	0		0	1.70515e-17	8.15629	8.18674	253.914
253	0		0	1.25574e-17	8.15629	8.18575	253.885
254	0		0	9.24767e-18	8.15629	8.1848	253.856
255	0		0	6.81031e-18	8.15629	8.18388	253.828
256	0		0	5.01535e-18	8.15629	8.18299	253.802
257	0		0	3.69348e-18	8.15629	8.18213	253.776
258	0		0	2.72001e-18	8.15629	8.1813	253.751
259	0		0	2.00311e-18	8.15629	8.18049	253.727
260	0		0	1.47516e-18	8.15629	8.17971	253.703
261	0		0	1.08636e-18	8.15629	8.17896	253.681
262	0		0	8.00032e-19	8.15629	8.17823	253.659
263	0		0	5.89171e-19	8.15629	8.17752	253.637
264	0		0	4.33886e-19	8.15629	8.17684	253.617
265	0		0	3.19529e-19	8.15629	8.17617	253.597
266	0		0	2.35312e-19	8.15629	8.17553	253.578
267	0		0	1.73292e-19	8.15629	8.17491	253.559
268	0		0	1.27618e-19	8.15629	8.17431	253.541
269	0		0	9.39827e-20	8.15629	8.17373	253.524
270	0		0	6.92121e-20	8.15629	8.17317	253.507
271	0		0	5.09702e-20	8.15629	8.17262	253.49
272	0		0	3.75363e-20	8.15629	8.1721	253.475
273	0		0	2.7643e-20	8.15629	8.17159	253.459
274	0		0	2.03573e-20	8.15629	8.17109	253.444
275	0		0	1.49918e-20	8.15629	8.17062	253.43
276	0		0	1.10405e-20	8.15629	8.17016	253.416
277	0		0	8.13061e-21	8.15629	8.16971	253.403
278	0		0	5.98766e-21	8.15629	8.16928	253.39
279	0		0	4.40952e-21	8.15629	8.16886	253.377
280	0		0	3.24733e-21	8.15629	8.16845	253.365
281	0		0	2.39144e-21	8.15629	8.16806	253.353
282	0		0	1.76114e-21	8.15629	8.16768	253.342
283	0		0	1.29697e-21	8.15629	8.16731	253.331
284	0		0	9.55132e-22	8.15629	8.16696	253.32
285	0		0	7.03393e-22	8.15629	8.16661	253.31
286	0		0	5.18003e-22	8.15629	8.16628	253.3
287	0		0	3.81475e-22	8.15629	8.16596	253.29
288	0		0	2.80932e-22	8.15629	8.16565	253.281
289	0		0	2.06888e-22	8.15629	8.16534	253.272
290	0		0	1.5236e-22	8.15629	8.16505	253.263
291	0		0	1.12203e-22	8.15629	8.16477	253.255
292	0		0	8.26301e-23	8.15629	8.1645	253.246
293	0		0	6.08517e-23	8.15629	8.16423	253.238
294	0		0	4.48133e-23	8.15629	8.16398	253.231
295	0		0	3.30021e-23	8.15629	8.16373	253.223
296	0		0	2.43039e-23	8.15629	8.16349	253.216
297	0		0	1.78982e-23	8.15629	8.16326	253.209
298	0		0	1.31809e-23	8.15629	8.16303	253.202
299	0		0	9.70687e-24	8.15629	8.16281	253.196
300	0		0	7.14848e-24	8.15629	8.1626	253.19
